# Supplementary material for: A Density Functional Theory Study of the Physico-Chemical Properties of Alkali Metal Titanate Perovskites for Solar Cell Applications
Source: Molecules. 2024 Jul 17;29(14):3355. doi: 10.3390/molecules29143355 (PMC11279520; doi:10.3390/molecules29143355)
Supplement: Supplementary file 1 [file molecules-29-03355-s001.zip]

Archive with 1 entries (1 files):
- molecules-2981553-supplementary.pdf
